# Supplementary material for: Analysis of 90 Mb of the potato genome reveals conservation of gene structures and order with tomato but divergence in repetitive sequence composition
Source: BMC Genomics. 2008 Jun 13;9:286. doi: 10.1186/1471-2164-9-286 (PMC2442093; doi:10.1186/1471-2164-9-286)
Supplement: Additional file 1 — Potato BACs used in this study. [file 1471-2164-9-286-S1.xls]

## Sheet: Sheet1
Additional Data File 1. Potato BACs used in this study.
Accession	Reference	Phasea	Syntenic BAC set	Syntenic Tomato Sequence	Chr6	Bin	No. Genes	Assembly Length (bp)	Genic Length (bp)	Kb per Gene	Genic Coverage (%)	Repetitive Sequence
AC212966	This study	2	I	tomato_ctg_54	Unknown		24	155334	90217	6.47225	58.0794	0.147
AC212552	This study	2	I	tomato_ctg_98	Unknown		18	132441	54749	7.35783	41.3384	0.24431
AC212316	This study	2	I	tomato_ctg_29	Unknown		5	42944	17977	8.5888	41.8615	0.05004
AC209518	This study	2	I	tomato_ctg_54	Unknown		17	134307	57343	7.90041	42.6955	0.16843
AC209515	This study	2	I	tomato_ctg_27	Unknown		19	113014	35067	5.94811	31.0289	0.26037
AC211296	This study	2	I	tomato_ctg_35	Unknown		18	126626	69383	7.03478	54.7936	0.12339
AC211135	This study	2	I	tomato_ctg_35	Unknown		15	114601	58144	7.64007	50.736	0.15194
AC212553	This study	2	I	tomato_ctg_61	Unknown		18	132679	34546	7.37106	26.0373	0.32228
AC206935	This study	2	II	AC160095	Y	B055	19	136627	48824	7.19089	35.7352	0.13494
EF514213	Genbank	3	II	AC209589	N		28	202781	69085	7.24218	34.0688	0.34493
AC151802	Genbank	3	II	AC209589	N		6	43509	19478	7.2515	44.7677	0.35128
DQ274179	Genbank	3	N.A.	N.A.	N		11	154382	24232	14.0347	15.6961	0.43396
AY730335	Genbank	3	N.A.	N.A.	N		7	41386	19621	5.91229	47.4098	0.06657
AC151957	Genbank	3	N.A.	N.A.	N		21	135933	30745	6.473	22.6178	0.44331
AC209519	This study	2	N.A.	N.A.	Y	B049	18	131657	63043	7.31428	47.8843	0.12308
AC209516	This study	2	N.A.	N.A.	Y	B034	17	115917	39730	6.81865	34.2745	0.13649
AC204499	This study	2	N.A.	N.A.	Y	B015	7	144084	6871	20.5834	4.76875	0.62579
AC206936	This study	2	N.A.	N.A.	Y	B029-B032	19	138125	43713	7.26974	31.6474	0.2011
AC212037	This study	1	N.A.	-	Y	B016-B017	10	112432	15531	11.2432	13.8137	0.50729
AC209520	This study	1	N.A.	-	Y	B046-B047	15	136162	42379	9.07747	31.124	0.24646
AC209517	This study	1	N.A.	-	Y	B019	18	143505	29918	7.9725	20.8481	0.23863
AC209514	This study	1	N.A.	-	Y	B011	15	139249	38924	9.28327	27.9528	0.36871
AC204500	This study	1	N.A.	-	Y	B021	16	135496	24543	8.4685	18.1134	0.40706
AC206934	This study	1	N.A.	-	Y	B050	15	130585	26519	8.70567	20.3078	0.31635
AC206933	This study	1	N.A.	-	Y	B016	9	142465	9294	15.8294	6.52371	0.649
AC206932	This study	1	N.A.	-	Y	B017-B020	19	160011	35374	8.42163	22.1072	0.41234
AC206931	This study	1	N.A.	-	Y	B056	23	163392	65442	7.104	40.0521	0.10184
aBACs AC211296, AC211135, and AC212553 were oriented into HTG phase 2 using alignment to tomato contigs.
