# Supplementary material for: Analysis of 90 Mb of the potato genome reveals conservation of gene structures and order with tomato but divergence in repetitive sequence composition
Source: BMC Genomics. 2008 Jun 13;9:286. doi: 10.1186/1471-2164-9-286 (PMC2442093; doi:10.1186/1471-2164-9-286)
Supplement: Additional file 2 — Construction of contigs from tomato BACs. [file 1471-2164-9-286-S2.xls]

## Sheet: Sheet1
Additional Data File 2. Construction of contigs from tomato BACs.
Object	Object Beg	Object End	Part Number	Component Type	Component ID	Component Beg	Component End	Orientation
tomato_ctg_27	1	158217	1	F	C08HBa0101G12.1	1	158217	+
tomato_ctg_27	158218	218151	2	F	AP009289	12644	72577	+
tomato_ctg_29	1	108061	1	F	C08HBa0235H18.1	1	108061	+
tomato_ctg_29	108062	218811	2	F	AP009279	7594	118343	+
tomato_ctg_35	1	100452	1	F	CU012062.8	1	100452	+
tomato_ctg_35	100453	228042	2	F	CU041360	2001	129590	+
tomato_ctg_54	1	75133	1	F	C02SLe0042O06.1	1	75133	+
tomato_ctg_54	75134	157715	2	F	C02HBa0025A22.1	34612	117193	+
tomato_ctg_54	157716	194830	3	F	C02HBa0209K17.1	97446	134560	+
tomato_ctg_54	194831	298249	4	F	C02HBa0101G09.1	14097	117515	+
tomato_ctg_61	1	100127	1	F	AP009302.1	1	100127	+
tomato_ctg_61	100128	226640	2	F	AP009278	9720	136232	+
tomato_ctg_98	1	113641	1	F	CU019620.9	1	113641	+
tomato_ctg_98	113642	225793	2	F	CT990637	2001	114152	+
Please see the detailed description regarding the AGP file format at http://www.ncbi.nlm.nih.gov/genome/guide/Assembly/AGP_Specification.html
