# Supplementary material for: Analysis of 90 Mb of the potato genome reveals conservation of gene structures and order with tomato but divergence in repetitive sequence composition
Source: BMC Genomics. 2008 Jun 13;9:286. doi: 10.1186/1471-2164-9-286 (PMC2442093; doi:10.1186/1471-2164-9-286)
Supplement: Additional file 3 — Solanaceae Transcript Assemblies used in this study. [file 1471-2164-9-286-S3.xls]

## Sheet: Sheet1
Additional Data File 3. Solanaceae Transcript Assemblies used in this study.
Taxon ID	Scientific Name	Common Name	EST Retrieval Date	Release	Transcript Assemblies
4072	Capsicum annuum	Pepper	2002-09-27	2	15404
4100	Nicotiana benthamiana	-	2003-05-31	5	17190
164110	Nicotiana langsdorffii x Nicotiana sanderae	-	2002-06-04	1	7207
4096	Nicotiana sylvestris	South American tobacco	2002-09-27	2	6775
4097	Nicotiana tabacum	Cultivated tobacco	2003-05-31	5	44561
33119	Petunia axillaris	-	2003-05-31	5	750
4102	Petunia x hybrida	Garden petunia	2003-05-31	5	9796
4108	Solanum chacoense	Chaco potato	2003-05-31	5	5935
62890	Solanum habrochaites	-	2002-09-27	2	4305
4081	Solanum lycopersicum	Tomato	2003-05-31	5	53791
286530	Solanum lycopersicum x Solanum pimpinellifolium	-	2002-09-27	2	716
28526	Solanum pennellii	-	2002-09-27	2	3772
4113	Solanum tuberosum	Potato	2002-06-04	2	81072
