# Supplementary material for: Analysis of 90 Mb of the potato genome reveals conservation of gene structures and order with tomato but divergence in repetitive sequence composition
Source: BMC Genomics. 2008 Jun 13;9:286. doi: 10.1186/1471-2164-9-286 (PMC2442093; doi:10.1186/1471-2164-9-286)
Supplement: Additional file 4 — Repetitive sequence content in different BAC libraries [file 1471-2164-9-286-S4.xls]

## Sheet: Table
Additional Data File 4. Repetitive sequence content in different BAC libraries
Classification	Potato					Tomato
	EcoRI library		HindIII library			EcoRI library		HindIII library		MboI library
	Total length (kp)	Percent	Total length (kp)	Percent		Total length (kp)	Percent	Total length (kp)	Percent	Total length (kp)	Percent
Transposable elements	4024.3	0.1098	7382.21	0.1463		9978.41	0.1424	22864.4	0.1807	10804.2	0.1397
Retrotransposons	3517.09	0.0959	6742.78	0.1336		9133.47	0.1303	20880.8	0.165	9834.1	0.1271
Ty1-copia	695.08	0.019	892.9	0.0177		2764.62	0.0395	5060.92	0.04	2442.05	0.0316
Ty3-gypsy	1191.42	0.0325	2819.65	0.0559		2652.81	0.0379	6565.37	0.0519	3399.56	0.0439
LINE	269.69	0.0074	423.5	0.0084		305.4	0.0044	640.21	0.0051	252.44	0.0033
SINE	93.31	0.0025	138.04	0.0027		93.31	0.0013	169.25	0.0013	60.03	0.0008
Unclassified Retrotransposons	1267.58	0.0346	2468.68	0.0489		3317.34	0.0473	8445.06	0.0667	3680.02	0.0476
Transposons	507.21	0.0138	639.43	0.0127		844.94	0.0121	1983.63	0.0157	970.06	0.0125
Ac/Ds	79.44	0.0022	31.17	0.0006		60.11	0.0009	57.79	0.0005	29.02	0.0004
CACTA, En/Spm	6.54	0.0002	23.85	0.0005		7.83	0.0001	23.36	0.0002	9.41	0.0001
Unclassified Transposons	421.23	0.0115	584.41	0.0116		777	0.0111	1902.49	0.015	931.62	0.012
Telomere-related	318.44	0.0087	821.66	0.0163		639.82	0.0091	981.69	0.0078	376.65	0.0049
Telomere-associated	154.5	0.0042	271.12	0.0054		637.81	0.0091	972.32	0.0077	371.07	0.0048
Telomere	163.94	0.0045	550.54	0.0109		2.01	0	9.37	0.0001	5.58	0.0001
Ribosomal RNA genes	288.17	0.0079	149.9	0.003		2912.61	0.0416	355.18	0.0028	7658.2	0.099
45S rDNA	260.74	0.0071	114.03	0.0023		2897.22	0.0413	320.54	0.0025	7635.85	0.0987
5S rDNA	27.43	0.0007	35.86	0.0007		15.38	0.0002	34.64	0.0003	22.35	0.0003
Unclassified	7022.56	0.1915	9775.87	0.1937		17291.8	0.2468	33962.8	0.2684	18997.9	0.2456
Total	11653.5	0.3178	18129.6	0.3592		30822.6	0.4399	58164.1	0.4596	37836.9	0.4891
